# Supplementary material for: Dietary Intake, Biological Status, and Barriers towards Omega-3 Intake in Elite Level (Tier 4), Female Athletes: Pilot Study
Source: Nutrients. 2023 Jun 21;15(13):2821. doi: 10.3390/nu15132821 (PMC10343224; doi:10.3390/nu15132821)
Supplement: Supplementary file 1 [file nutrients-15-02821-s001.zip]

Archive with 1 entries (1 files):
- nutrients-2418261-supplementary.pdf
